# Supplementary material for: Pyrrole-Based Enaminones as Building Blocks for the Synthesis of Indolizines and Pyrrolo[1,2-a]pyrazines Showing Potent Antifungal Activity
Source: Molecules. 2023 Oct 23;28(20):7223. doi: 10.3390/molecules28207223 (PMC10608852; doi:10.3390/molecules28207223)
Supplement: Supplementary file 1 [file molecules-28-07223-s001.zip]

Archive with 1 entries (1 files):
- molecules-2627547-supplementary.pdf
